# Supplementary material for: Suboptimal Selenium Intake Produces Sex-Specific Alterations in Metabolic Profiles in Western Diet-Fed Obese Mice
Source: Int J Mol Sci. 2026 Jun 13;27(12):5345. doi: 10.3390/ijms27125345 (PMC13300374; doi:10.3390/ijms27125345)
Supplement: Supplementary file 1 [file ijms-27-05345-s001.zip]

Archive with 1 entries (1 files):
- ijms-4310561-supplementary.pdf
